# Supplementary material for: Seeing the Invisible: Revealing Atrial Ablation Lesions Using Hyperspectral Imaging Approach
Source: PLoS One. 2016 Dec 8;11(12):e0167760. doi: 10.1371/journal.pone.0167760 (PMC5145191; doi:10.1371/journal.pone.0167760)
Supplement: S1 File — (ZIP) [file pone.0167760.s001.zip]

Archive with 4 entries (4 files):
- FIGURE 5 DATA.xlsx
- FIGURE 6 DATA.xlsx
- FIGURE 8 DATA.xlsx
- FIGURE 4 DATA.xlsx
