# Supplementary material for: Seeing the Invisible: Revealing Atrial Ablation Lesions Using Hyperspectral Imaging Approach
Source: PLoS One. 2016 Dec 8;11(12):e0167760. doi: 10.1371/journal.pone.0167760 (PMC5145191; doi:10.1371/journal.pone.0167760)
Supplement: S1 File — (ZIP) [file pone.0167760.s001.zip › FIGURE 5 DATA.xlsx]

## Sheet: Diameter measurements
Measurements in mm, lesion diameter
	HSI	TTC
heart	0	0
2015-12-10	6	7
	8	10
	7	8
2015-11-24	9	11
2015-11-16	3	4
2016-01-02	4	5
	3.7	4
	3.5	3.8
	4	4.5
R value	0.992251
