# Supplementary material for: Seeing the Invisible: Revealing Atrial Ablation Lesions Using Hyperspectral Imaging Approach
Source: PLoS One. 2016 Dec 8;11(12):e0167760. doi: 10.1371/journal.pone.0167760 (PMC5145191; doi:10.1371/journal.pone.0167760)
Supplement: S1 File — (ZIP) [file pone.0167760.s001.zip › FIGURE 6 DATA.xlsx]

## Sheet: calculation template
	raw spectra		normalized		CCDxLTF QE	corrected for sensitivity
wavelength	healthy	lesion	healthy	lesion		healthy	lesion	diff	% diff
420	133.661	95.6098	0.0226162	0.00806714	0.0121245	1.86533	0.665357	-1.19997	-7.58476
430	273.379	177.171	0.116244	0.0988975	0.0177229	6.55895	5.58021	-0.978736	-6.18639
440	593.056	366.317	0.330464	0.309539	0.0269954	12.2415	11.4664	-0.775132	-4.89945
450	861.629	531.561	0.510439	0.493563	0.0345574	14.7708	14.2824	-0.488367	-3.08687
460	1213.9	750.61	0.746502	0.737506	0.0471849	15.8208	15.6301	-0.190655	-1.20509
470	1388.83	868.488	0.863725	0.86878	0.0552834	15.6236	15.715	0.0914374	0.577957
480	1477.42	914.732	0.923091	0.92028	0.0646269	14.2834	14.2399	-0.0434981	-0.274943
490	1592.19	986.317	1	1	0.0804264	12.4337	12.4337	0	0
500	1510.57	938.39	0.945305	0.946626	0.0905201	10.443	10.4576	0.0145951	0.0922524
510	1388.65	871.244	0.863605	0.871849	0.0978318	8.82744	8.91172	0.0842753	0.532687
520	1355.81	853.366	0.841598	0.85194	0.115592	7.28076	7.37023	0.0894668	0.565501
530	1173.01	764.829	0.719101	0.753341	0.126603	5.67998	5.95043	0.270452	1.70947
540	969.565	648.61	0.582769	0.623914	0.132384	4.40212	4.71292	0.3108	1.9645
550	867.911	602.049	0.514649	0.572061	0.147886	3.48005	3.86827	0.388221	2.45387
560	726.75	510	0.420055	0.469551	0.151557	2.7716	3.09818	0.326587	2.06429
570	606.952	433.854	0.339776	0.384752	0.153802	2.20918	2.5016	0.292424	1.84835
580	509.726	374.854	0.274623	0.319046	0.155216	1.76929	2.0555	0.286201	1.80902
590	482.202	358.122	0.256179	0.300413	0.174694	1.46644	1.71965	0.253207	1.60047
600	422.476	310.927	0.216156	0.247854	0.175211	1.23369	1.41461	0.180917	1.14354
610	377.565	277.707	0.18606	0.210859	0.173827	1.07038	1.21304	0.142664	0.901751
620	344.54	251.439	0.16393	0.181606	0.175031	0.936578	1.03757	0.100989	0.63833
630	295.653	223.659	0.13117	0.150669	0.176604	0.742731	0.853142	0.110411	0.697883
640	259.048	200.976	0.10664	0.125408	0.194777	0.5475	0.643855	0.0963554	0.609043
650	226.911	179.122	0.0851045	0.10107	0.191495	0.444421	0.527795	0.0833737	0.526988
660	193.887	163.366	0.0629746	0.0835236	0.197687	0.318557	0.422504	0.103947	0.657027
670	170.177	144.049	0.0470862	0.0620113	0.186104	0.25301	0.333208	0.0801976	0.506913
680	154.573	135.146	0.0366297	0.0520965	0.176639	0.20737	0.294932	0.0875617	0.553459
690	140.702	123.293	0.0273345	0.0388964	0.168532	0.162192	0.230796	0.0686038	0.43363
700	126.516	114.976	0.0178282	0.0296342	0.170058	0.104836	0.174259	0.0694233	0.43881
710	111.54	100.634	0.00779258	0.0136623	0.149827	0.0520107	0.0911876	0.0391769	0.247629
720	99.9113	88.3659	0	0	0.117245	0	0	0	0

## Sheet: dfferences
Cow from 07_28_15					Cow from 07_28_15		side			Cow from 07_21_15					Cow from 07_21_15						Cow from 07_21_15		Cow from 04_26_16		L1 and 2					April 21 L1					April 21 L2
L03_01	r01	r02	r03	r04	L01_02	r01	r02	r03		L8	r01	r02	r03	r04	L7	r01	r02	r03	R04		L9		% diff	% diff	% diff	% diff	% diff	% diff
420	-0.795113	-0.639801	4.34229	-1.87444		-4.82507	-3.11422	-5.47322		-16.4334	-17.3669	-19.0079	-19.0079	-20.7065		-20.9605	-18.2295	-13.5542	11.9642		-6.55894		-17.082	0.629393	0	8.56898	0	4.99793		4.48463	11.012	13.082	-4.00569		2.54573	-2.09102	-0.694724	13.1244	-7.58476
430	-5.09875	-5.24825	0.0581648	-4.40942		-2.27363	-2.86338	-5.97636		-14.9895	-15.0881	-17.2841	-17.2841	-18.9555		-19.1842	-17.2903	-13.3308	0.362161		-6.63538		-15.2698	12.5852	11.5041	22.9484	10.3636	19.0224		9.7096	13.0081	14.7698	3.24925		0.626065	0.91456	3.28625	9.5439	-6.18639
440	-2.82826	-4.30334	0.518409	-2.08087		-1.69639	-3.74569	-3.8267		-9.75438	-10.5792	-11.26	-11.26	-13.2256		-12.8853	-10.5503	-8.83315	-1.27776		-4.10074		-10.5345	18.3322	18.0478	27.1482	15.5881	24.288		7.5473	10.8985	9.34491	4.28275		-0.796131	1.03601	2.15962	4.64669	-4.89945
450	-1.01803	-2.28845	1.23733	1.21203		-0.993845	-2.79434	-2.56905		-7.66732	-8.0253	-8.17418	-8.17418	-9.62261		-9.44772	-7.91928	-7.62507	-3.62698		-4.67652		-9.30591	13.6364	12.6168	19.5074	11.2302	17.5512		5.59058	6.1654	6.34209	4.12275		-0.416623	0.458029	2.45437	1.67296	-3.08687
460	-0.703763	-1.00681	0.802729	0.737138		0.540599	-1.47775	-0.792422		-5.47338	-5.62576	-5.8538	-5.8538	-6.57196		-5.83536	-5.24415	-4.7691	-3.11974		-2.25363		-5.84851	8.74558	9.41901	11.3918	5.59729	12.819		4.13961	3.85254	2.60316	2.28427		0.203952	-0.513407	0.733457	1.11541	-1.20509
470	-4.96632	-5.06859	-3.95504	-4.0177		2.02384	0.029763	-1.02605		-5.77761	-5.54481	-5.57312	-5.57312	-6.16138		-5.38388	-4.83523	-5.2224	-4.11913		-2.27128		-3.36005	3.96404	3.66243	4.24868	0.495711	5.86088		4.01985	1.6122	1.30984	1.57236		0.42607	-1.3864	1.10509	0.43432	0.577957
480	-3.44605	-4.27564	-3.02139	-2.82753		-1.02281	-1.04918	-2.36715		-3.00994	-2.75137	-2.89042	-2.89042	-3.21804		-2.689	-2.58422	-2.64817	-2.39598		-0.808655		-1.09052	2.07879	2.43123	1.21684	1.91673	2.95165		2.58896	0.711771	-0.243565	0.843384		-0.787455	0.243443	-0.207823	-0.944336	-0.274943
490	0	0	0	0		0	0	0		0	0	0	0	0		0	0	0	0		0		0	0	0	0	0	0		0	0	0	0		0	0	0	0	0
500	1.76777	1.52592	1.60805	1.50023		0.28462	0.27262	0.108051		1.13265	1.22635	1.62626	1.62626	1.76091		1.12866	1.32972	1.33591	0.849829		0.254007		0.33639	-0.704193	-0.668057	-1.85791	-0.297301	0.246525		0.614758	0.189098	0.384252	1.37796		0.183363	0.209903	0.766706	0.896944	0.0922524
510	1.92834	1.85091	1.57327	1.31439		1.80425	0.515108	0.223419		2.35079	2.47447	2.80089	2.80089	3.0009		1.55894	1.86475	1.67587	0.730621		1.38851		0.857616	-0.158009	0.538094	-0.212394	0.302439	0.482022		0.351526	0.977505	1.46147	1.80554		-0.491094	0.181677	0.689824	0.762276	0.532687
520	1.4789	1.38818	1.17697	0.872994		2.21475	1.17495	1.34528		2.87341	2.94402	3.17301	3.17301	3.13885		1.90779	2.48339	2.1927	1.07024		2.613		2.03921	2.34691	1.78353	0.825052	0.972715	2.16752		1.53428	2.46952	2.98296	3.06068		0.636935	1.11563	1.25627	1.42437	0.565501
530	1.00257	0.813654	0.960745	0.590563		2.18879	1.37002	0.784856		2.69303	2.87145	2.80233	2.80233	2.88447		1.35555	1.91123	1.94258	0.774389		3.25495		1.34489	3.95342	4.00087	3.21953	3.89803	4.07928		2.58673	4.01236	4.60578	4.67583		2.07339	2.84115	2.75219	2.86141	1.70947
540	1.50555	1.27367	1.48905	0.954344		2.42985	0.840291	0.60055		2.47849	2.44835	2.52936	2.52936	2.46105		1.44213	1.78932	1.50754	0.854147		3.01059		0.888507	4.70054	4.62818	4.45423	3.85604	4.86201		3.14507	4.11933	5.37195	5.39437		2.75233	3.14511	3.04096	3.16783	1.9645
550	1.94459	1.59428	1.81444	1.31701		1.51122	0.927426	0.351565		2.32503	2.34991	2.49186	2.49186	2.46496		1.47407	2.01535	1.74041	1.04713		2.7748		0.975541	4.36513	4.6387	3.87976	4.04019	4.17714		2.72762	4.02221	5.07974	4.96609		3.14565	3.14814	3.07862	3.17694	2.45387
560	2.09339	1.87798	1.98571	1.59456		1.46946	0.589253	0.174688		2.09742	2.3247	2.27892	2.27892	2.42142		1.6701	2.09966	1.90373	1.21695		2.6048		0.853477	3.67737	3.44859	3.50186	3.77253	3.56636		1.95161	3.22905	4.02006	4.06674		2.89114	2.62761	2.72524	2.75056	2.06429
570	1.99528	1.89365	1.78715	1.33685		0.758157	0.730831	0.559259		1.8866	2.01026	2.10277	2.10277	2.25132		1.58566	1.83629	1.77029	1.1976		2.3786		0.897551	3.02689	3.05932	3.02661	2.87818	2.89766		1.80383	2.61183	3.46641	3.45641		2.2336	2.22371	2.20507	2.42802	1.84835
580	1.64323	1.64178	1.4608	1.20238		0.477784	0.89702	0.480415		1.54019	1.5458	1.66439	1.66439	1.7832		1.31415	1.4991	1.34165	0.932025		1.93727		0.735956	2.40435	2.17685	1.92972	2.4431	2.41361		1.28634	2.13321	2.68119	2.88558		1.99813	1.68542	1.67506	2.05675	1.80902
590	1.32625	1.28681	1.1485	0.881102		0.926275	0.69217	0.35701		1.40947	1.42782	1.59602	1.59602	1.73604		1.4393	1.48641	1.36088	1.09105		1.86654		1.04085	1.30983	1.31891	1.05984	2.15229	1.29496		1.22584	1.83178	2.03322	2.31301		1.6045	1.57877	1.23268	1.68335	1.60047
600	0.769194	0.736454	0.556205	0.42113		0.615093	0.512504	0.324687		1.18964	1.15258	1.26105	1.26105	1.56524		1.35043	1.42371	1.26335	0.963669		1.59751		1.30707	0.314176	0.545677	0.191892	1.29841	0.647544		0.827432	1.10395	1.62869	1.74961		1.0773	0.822495	0.809389	0.824913	1.14354
610	0.602347	0.706566	0.48939	0.39668		0.576285	0.200946	0.0851964		1.11403	0.955466	1.14586	1.14586	1.30515		1.22829	1.39508	1.1874	1.02594		1.2024		1.45209	-0.414156	0.0194827	-0.492068	0.656481	-0.176069		0.660759	0.81137	0.785407	1.4913		0.955553	0.537617	0.27224	0.456797	0.901751
620	0.467412	0.519019	0.326982	0.147787		0.169857	0.0629342	-0.197711		0.91806	0.796647	0.97964	0.97964	1.18248		1.2006	1.25598	1.11498	0.964605		0.987104		1.31935	-0.492513	0.0207278	-0.486463	0.672851	-0.488571		0.758539	0.816557	0.760071	1.48268		0.75778	0.614384	0.299989	0.364741	0.63833
630	0.25886	0.338136	0.137	0.0571087		0.373143	0.22138	-0.0758886		0.676261	0.603273	0.668292	0.668292	0.912414		0.910982	0.941324	0.822769	0.706585		0.606629		1.0344	-0.503019	-0.148702	-0.668108	0.546062	-0.354694		0.593211	0.783126	0.627277	1.01688		0.667926	0.24443	0.245975	0.444586	0.697883
640	0.260613	0.336145	0.14643	0.111708		0.0463061	-0.0206276	-0.201471		0.504955	0.408063	0.477005	0.477005	0.644773		0.702965	0.767309	0.70616	0.653892		0.34588		0.800557	-0.454972	-0.179169	-0.536212	0.523008	-0.177473		0.701085	0.737452	0.73776	1.19125		0.613886	0.356846	0.351646	0.290933	0.609043
650	0.195199	0.20183	0.08705	0.0871222		0.0993281	0.0159821	-0.158007		0.339892	0.289061	0.352665	0.352665	0.452027		0.592708	0.59818	0.559258	0.55791		0.291058		0.572742	-0.276263	0.0547891	-0.204646	0.673752	-0.0540257		0.499524	0.542684	0.479735	0.830105		0.561618	0.407191	0.226961	0.319765	0.526988
660	0.128642	0.155626	0.0855966	0.0554763		0.121364	-0.0311416	-0.170867		0.223455	0.21943	0.269145	0.269145	0.373576		0.471467	0.467291	0.38342	0.437816		0.212496		0.427623	-0.211802	0.0154611	-0.296236	0.684812	-0.0479203		0.407395	0.406002	0.500752	0.702308		0.574667	0.324448	0.341982	0.336297	0.657027
670	0.117573	0.128943	0.0762921	0.0699159		-0.0360552	0.0163436	-0.189038		0.189171	0.149654	0.179028	0.179028	0.314438		0.356681	0.381677	0.342316	0.326684		0.143165		0.415997	-0.320833	0.0754212	-0.00266392	0.837557	0.0505959		0.333133	0.449719	0.427783	0.616776		0.488654	0.419413	0.257115	0.366255	0.506913
680	0.0975396	0.176412	0.125064	0.0204936		-0.118724	-0.0225105	-0.156146		0.131179	0.133657	0.162193	0.162193	0.255471		0.300025	0.346823	0.284	0.314942		0.136618		0.290185	-0.219813	0.0318252	-0.0594772	0.897863	0.204355		0.366527	0.229209	0.298795	0.565474		0.512825	0.186273	0.22553	0.341673	0.553459
690	0.0861299	0.127246	0.0421667	0.0129054		-0.0260563	-0.0614443	-0.191384		0.100771	0.0851925	0.0906352	0.0906352	0.136353		0.171432	0.267487	0.17396	0.140239		0.0438354		0.168179	-0.205805	-0.0940205	-0.185182	0.83281	0.194164		0.137166	0.355299	0.241685	0.407972		0.453092	0.26363	0.188309	0.258784	0.43363
700	0.0221006	-0.0256762	-0.010454	-0.0677714		0.0227801	-0.169708	-0.242448		0.0311539	0.0338182	0.0569783	0.0569783	0.126698		0.0902068	0.117556	0.134121	0.105629		0.0807231		0.166783	-0.230803	-0.0408402	-0.102157	0.731085	0.0316599		0.300094	0.363773	0.339151	0.336717		0.343889	0.183672	0.115821	0.39876	0.43881
710	0.0303059	0.00694115	0.00698691	-0.0688274		-0.14228	-0.173944	-0.345114		-0.0316252	-0.0323392	-0.0443795	-0.0443795	0.00568038		0.0316971	0.0687511	0.0405647	0.0229796		-0.0281229		0.0574737	-0.321998	-0.148377	-0.0761576	0.722078	0.0316248		0.115983	0.0942443	0.137174	0.104823		0.0181494	0.18245	-0.0190015	0.16874	0.247629
720	0	0	0	0		0	0	0		0	0	0	0	0		0	0	0	0		0		0	-0.456749	-0.0968318	-0.456749	0.624814	-0.456749		0	0	0	0		0	0	0	0	0

## Sheet: depth from TTC
07_21_L7		07_21_L8		07_21_L9		07_28_01_L2side		07_28_01_L3		07_28_01_L4		07_28_03_L1		07_28_03_L2
depth	% at 580	depth	% at 580	depth	% at 580	depth	% at 580	depth	% at 580	depth	% at 580	depth	% at 580	depth	% at 580
3	1.31415	2.9	1.5458	3.07986	0.95882	0.7	0.47	2	0.65028	--	--	3.8	1.64323	0.41489	0.34877
3.5	1.4991	3.2	1.66439	3.56487	1.04706	1.2	0.89702	2.5	0.93928	1.8998	0.66471	4.5	1.64178	1.14148	0.46117
4	1.34165	4	1.66439	3.73782	1.09412	0.6	0.48041	3	1.43197	2.40043	0.70588	4	1.4608	1.45222	0.75294
3.2	0.93202	4.2	1.7832	3.77146	1.37647			4	1.69799	2.95074	1.27647	3.5	1.20238	1.69449	0.78235
				4.25597	1.67647			4.1	1.63659	3.24919	1.64706			1.90166	0.88235
				4.70563	1.71765			4.2	1.87886	3.34246	1.68824			2.16096	0.93529
				4.89605	1.9			4.5	2.14332	3.21188	1.57059			2.31654	0.94706
				4.99985	1.93529					2.56204	1.35294			2.28197	1.03529
				5.12188	2.31176					2.08944	0.98235			2.16089	1.12941
				5.17299	2.3					1.35878	0.85882			1.98802	0.95882
				5.38133	1.91176					0.54102	0.23379			1.81515	0.90588
				5.46752	2.24118									0.6917	0.65294

## Sheet: linear fit
DATE & L#	depth	% at 580nm
07_28_03_L1	3.8	1.64323
	4.5	1.64178
	4	1.4608
	3.5	1.20238
07_28_01_L4	1.8998	0.66471
	2.40043	0.70588
	2.95074	1.27647
	3.24919	1.64706
	3.34246	1.68824
	3.21188	1.57059
	2.56204	1.35294
	2.08944	0.98235
	1.35878	0.85882
	0.54102	0.23379
07_28_03_L2	0.41489	0.34877
	1.14148	0.46117
	1.45222	0.75294
	1.69449	0.78235
	1.90166	0.88235
	2.16096	0.93529
	2.31654	0.94706
	2.28197	1.03529
	2.16089	1.12941
	1.98802	0.95882
	1.81515	0.90588
	0.6917	0.65294
07_21_L9	3.07986	0.95882
	3.56487	1.04706
	3.73782	1.09412
	3.77146	1.37647
	4.25597	1.67647
	4.70563	1.71765
	4.89605	1.9
	4.99985	1.93529
	5.12188	2.31176
	5.17299	2.3
	5.38133	1.91176
	5.46752	2.24118
07_21_L7	3	1.31415
	3.5	1.4991
	4	1.34165
	3.2	0.93202
07_28_01_L2side	0.7	0.47
	1.2	0.89702
	0.6	0.48041
07_21_L8	2.9	1.5458
	3.2	1.66439
	4	1.66439
	4.2	1.7832
07_28_01_L3	2	0.65028
	2.5	0.93928
	3	1.43197
	4	1.69799
	4.1	1.63659
	4.2	1.87886
	4.5	2.14332
