# Supplementary material for: Seeing the Invisible: Revealing Atrial Ablation Lesions Using Hyperspectral Imaging Approach
Source: PLoS One. 2016 Dec 8;11(12):e0167760. doi: 10.1371/journal.pone.0167760 (PMC5145191; doi:10.1371/journal.pone.0167760)
Supplement: S1 File — (ZIP) [file pone.0167760.s001.zip › FIGURE 8 DATA.xlsx]

## Sheet: Raw Blood Perfused
blood perfused		unablated			ablated			average		sdev u	sdev a
420	42.3181	44.8987	38.9785	45.2427	48.9197	56.3486	420	42.0651	50.1703	2.9682	5.65759
430	59.0035	64.428	53.2891	55.0042	63.2881	66.802	430	58.9069	61.6981	5.57008	6.05748
440	99.5587	111.796	88.5202	77.3689	100.919	97.5668	440	99.9583	91.9516	11.643	12.7397
450	142.603	158.971	123.482	96.7254	136.569	116.953	450	141.685	116.749	17.7623	19.9226
460	209.57	234.49	172.25	132.068	202.758	158.618	460	205.437	164.481	31.3252	35.7079
470	255.586	287.343	203.516	156.836	252.991	187.751	470	248.815	199.193	42.3217	49.088
480	282.597	319.515	225.121	178.279	291.301	215.677	480	275.744	228.419	47.5686	57.5783
490	317.938	364.162	251.587	225.964	367.767	280.494	490	311.229	291.408	56.5866	71.5288
500	305.886	346.578	242.76	260.652	410.295	335.051	500	298.408	335.333	52.3114	74.8219
510	281.293	318.432	225.369	287.816	443.283	377.174	510	275.031	369.424	46.8464	78.0227
520	283.562	321.702	222.943	343.8	523.922	453.486	520	276.069	440.403	49.8041	90.7709
530	249.553	277.303	196.322	330.415	497.875	437.247	530	241.059	421.846	41.1532	84.7857
540	209.982	231.949	166.431	301.889	449.213	395.636	540	202.787	382.246	33.3463	74.5692
550	193.46	217.469	154.38	309.051	454.93	400.225	550	188.436	388.069	31.8431	73.6953
560	164.896	186.25	133.398	280.954	410.97	360.54	560	161.515	350.821	26.5878	65.5506
570	144.045	159.157	116.066	251.126	366.591	315.9	570	139.756	311.206	21.8633	57.8755
580	124.516	140.018	100.944	225.383	325.237	278.802	580	121.826	276.474	19.6754	49.9677
590	124.511	142.776	98.2727	236.279	336.262	287.594	590	121.853	286.712	22.3704	49.9973
600	113.32	133.833	87.3573	229.459	322.563	275.098	600	111.503	275.707	23.291	46.555
610	105.738	127.869	78.9091	219.277	305.986	261.059	610	104.172	262.107	24.5175	43.364
620	102.425	122.555	75.4697	211.219	295.665	250.924	620	100.15	252.603	23.625	42.248
630	92.1948	109.869	66.9495	188.702	261.91	221.475	630	89.6711	224.029	21.5708	36.6708
640	88.1244	104.486	63.7184	178.634	246.006	207.543	640	85.4429	210.728	20.5157	33.7987
650	77.8674	92.7035	57.572	154.442	209.427	176.763	650	76.0476	180.211	17.6363	27.6542
660	69.0552	81.6206	52.529	132.555	177.469	150.645	660	67.7349	153.556	14.5907	22.5981
670	63.1901	73.3057	49.2727	114.276	150.55	130.22	670	61.9228	131.682	12.0665	18.1811
680	57.8087	66.9372	45.5859	99.9417	130.34	113.042	680	56.7773	114.441	10.713	15.2474
690	53.7066	61.433	43.1136	88.7462	113.25	98.692	690	52.7511	100.229	9.197	12.324
700	52.8427	59.2764	42.524	86.2843	107.161	93.8291	700	51.5477	95.7581	8.45095	10.5712
710	47.2629	54.5059	40.1515	74.38	91.771	80.8545	710	47.3068	82.3352	7.1773	8.78954
720	44.4836	49.124	37.4444	64.1096	77.9455	69.2521	720	43.684	70.4357	5.88071	6.99348

## Sheet: Raw Saline Perfused
media perfused		unablated			ablated		media	unabl	ablated	sdev u	sdev a
420	47.8	53	50	62.963	66.4545	63.5926	420	50.2667	64.3367	2.61024	6.78602
430	77.1333	80	78.7368	74.3704	73.2727	73.7778	430	78.6234	73.807	1.43671	2.95391
440	139.867	167.476	154.447	93.5556	99.1818	93.5926	440	153.93	95.4433	13.8118	39.4583
450	219.533	285.571	245.921	103.63	118.97	116.259	450	250.342	112.953	33.2402	95.6743
460	347.133	474.381	396.342	146.296	159.333	147.222	460	405.952	150.95	64.166	171.393
470	434.467	603.714	496.368	177.889	181.364	165.593	470	511.516	174.949	85.6343	221.464
480	494.867	692.286	563.395	216.63	219.03	197.667	480	583.516	211.109	100.236	246.004
490	567.733	790.238	656.026	298.037	304.909	277.037	490	671.332	293.328	112.039	254.438
500	533.533	747.857	630.316	389.63	399.394	348.222	500	637.235	379.082	107.329	182.607
510	497.6	689.333	560.158	454.593	478.152	413	510	582.364	448.582	97.7763	117.568
520	509.8	652.667	563.211	567.815	615.273	502.593	520	575.226	561.894	72.1874	50.371
530	446.6	569.81	487.237	563.037	622.212	501.037	530	501.216	562.095	62.7832	45.8436
540	367.467	463.762	404.842	537.667	573.485	459.481	540	412.024	523.544	48.5475	66.5532
550	356.933	429.571	375.789	542.741	594.061	473.926	550	387.431	536.909	37.6925	85.2183
560	294.8	358.952	323.289	492.741	544.758	432.333	560	325.68	489.944	32.1428	89.3358
570	260.467	320.048	282.289	432.481	475.182	378.852	570	287.601	428.838	30.1436	78.1287
580	230.8	280.095	247.605	382.963	419.091	326.185	580	252.833	376.08	25.0599	70.6626
590	225.733	279.095	240.605	378.444	417.848	332.111	590	248.478	376.134	27.5383	71.1235
600	205.467	252.381	222.789	352.148	390.242	306.667	600	226.879	349.686	23.7229	67.7777
610	184.467	236.048	196.263	330.148	357.667	286.741	610	205.593	324.852	27.0265	68.7542
620	186.733	234.762	192.368	312.222	339.727	275.148	620	204.621	309.032	26.2545	60.7759
630	168.133	204.952	176.184	284.778	307.727	241.407	630	183.09	277.971	19.3565	56.262
640	153.2	193.714	162.632	270.259	290.909	230.444	640	169.849	263.871	21.1992	55.3907
650	132.333	171.905	140.342	231.148	244.152	194.185	650	148.193	223.162	20.9217	46.1008
660	121.333	152.857	132.263	199.444	211.515	174.037	660	135.484	194.999	16.007	34.4184
670	109.4	139.476	109.921	173.444	184.182	146.741	670	119.599	168.122	17.216	31.787
680	93.6	123.619	103.868	152.481	162.424	127.778	680	107.029	147.561	15.2571	24.4484
690	89.3333	112.333	89.7105	130.037	141.03	117.111	690	97.1256	129.393	13.1713	20.2132
700	82.1333	100.476	91.0263	126.63	136.061	110.222	700	91.2119	124.304	9.17276	18.4434
710	78.4667	90.4762	80.2895	113.852	113	94.7037	710	83.0775	107.185	6.47199	17.2077
720	72.8	85.1429	71.1579	96.8519	96.6364	78.7778	720	76.3669	90.7554	7.64443	12.8638
							420	52.3272	2.72948	56.7138	7.07384
							430	75.9649	1.41902	64.0263	2.58308
							440	143.616	1.13139	83.2356	27.8693
							450	227.161	2.82851	98.5516	65.6608
							460	365.565	7.11346	131.046	120.884
							470	462.334	11.0772	154.75	157.701
							480	522.052	10.7989	185.328	170.714
							490	590.486	11.9528	261.988	159.26
							500	564.431	11.0175	345.057	93.7635
							510	510.634	10.5985	415.622	20.1255
							520	502.861	14.0648	515.817	53.7148
							530	435.25	12.7457	505.547	85.8028
							540	363.773	11.2299	472.507	105.66
							550	336.633	10.0155	488.252	130.767
							560	288.853	7.82746	444.14	128.972
							570	252.33	6.21424	392.277	115.023
							580	221.835	4.83932	344.362	99.8289
							590	218.819	5.14709	350.5	105.039
							600	196.396	5.44248	329.057	102.39
							610	182.234	4.76839	309.628	95.881
							620	176.302	5.11815	298.587	92.286
							630	161.058	4.61367	267.1	79.6876
							640	154.849	4.57905	253.55	74.3505
							650	137.218	4.64486	218.262	61.4534
							660	120.875	4.11172	187.855	50.8042
							670	107.373	3.88754	163.096	42.6664
							680	97.4579	2.82008	142.08	34.089
							690	88.8929	2.44703	125.569	28.4802
							700	85.8938	2.35932	120.692	27.4753
							710	76.913	2.22502	104.218	22.3776
							720	69.5812	1.76368	88.875	16.8062

## Sheet: Normalized Blood Perfused
		unablated			ablated			unab	ab	sdev u	sdev a
420	0	0	0.00716392	0	0	0	420	0.00238797	0	0.00413609	0
430	0.0605377	0.0611699	0.0739913	0.0326956	0.0302491	0.0263219	430	0.065233	0.0297555	0.00759155	0.00321539
440	0.207679	0.209536	0.238513	0.107605	0.109472	0.103788	440	0.218576	0.106955	0.0172906	0.00289691
450	0.363852	0.357299	0.401777	0.172438	0.184524	0.152603	450	0.374309	0.169855	0.0240125	0.0161164
460	0.606821	0.59384	0.629513	0.290816	0.323869	0.257516	460	0.610058	0.290734	0.0180556	0.0331761
470	0.773775	0.759387	0.775519	0.373775	0.429622	0.330874	470	0.76956	0.37809	0.0088536	0.0495151
480	0.871776	0.860156	0.876409	0.445597	0.510274	0.401192	480	0.869447	0.452354	0.0083732	0.0548539
490	1	1	1	0.605315	0.671254	0.564403	490	1	0.613657	0	0.053912
500	0.956273	0.944923	0.95878	0.721501	0.760786	0.701778	500	0.953325	0.728022	0.00738365	0.0300397
510	0.867045	0.856764	0.877568	0.812485	0.830235	0.807845	510	0.867126	0.816855	0.010402	0.0118172
520	0.875278	0.867006	0.866239	1	1	1	520	0.869507	1	0.0050117	0
530	0.751887	0.727939	0.741924	0.955168	0.945164	0.95911	530	0.740583	0.953147	0.0120298	0.00718888
540	0.608316	0.585881	0.60234	0.859622	0.842719	0.854333	540	0.598845	0.852224	0.0116183	0.00864644
550	0.548371	0.540527	0.546064	0.88361	0.854754	0.865888	550	0.544987	0.868084	0.00403148	0.0145528
560	0.444735	0.442742	0.448083	0.789501	0.762207	0.76596	560	0.445187	0.772556	0.00269878	0.0147941
570	0.369084	0.357881	0.367146	0.689594	0.668778	0.653556	570	0.364704	0.670643	0.00598748	0.0180913
580	0.298229	0.297934	0.29653	0.603369	0.581718	0.560142	580	0.297564	0.581743	0.000908113	0.0216136
590	0.298211	0.306572	0.284055	0.639865	0.604928	0.582281	590	0.29628	0.609025	0.0113822	0.0290098
600	0.257608	0.278561	0.233083	0.617022	0.576088	0.550815	600	0.256417	0.581308	0.0227626	0.0334104
610	0.230099	0.25988	0.193631	0.582918	0.54119	0.515465	610	0.22787	0.546524	0.0331808	0.0340413
620	0.218079	0.243236	0.17757	0.555928	0.519461	0.489945	620	0.212962	0.521778	0.0331307	0.0330524
630	0.180962	0.203501	0.137782	0.480508	0.448398	0.415792	630	0.174082	0.448233	0.033395	0.0323587
640	0.166194	0.18664	0.122694	0.446786	0.414917	0.380711	640	0.158509	0.414138	0.0326583	0.0330447
650	0.128979	0.149735	0.0939916	0.365757	0.337908	0.303206	650	0.124235	0.335624	0.0281728	0.0313379
660	0.0970071	0.115021	0.0704418	0.292447	0.270629	0.23744	660	0.0941566	0.266839	0.0224257	0.0276987
670	0.0757275	0.0889767	0.0552356	0.231223	0.213957	0.18601	670	0.0733133	0.210397	0.0169996	0.022816
680	0.0562028	0.0690292	0.0380191	0.183211	0.17141	0.142755	680	0.054417	0.165792	0.015582	0.0208049
690	0.0413196	0.0517889	0.0264739	0.145712	0.135432	0.106622	690	0.0398608	0.129255	0.0127204	0.0202641
700	0.0381852	0.045034	0.0237206	0.137466	0.122613	0.0943767	700	0.0356466	0.118152	0.0108811	0.0218885
710	0.0179406	0.0300918	0.0126416	0.0975937	0.0902128	0.0617064	710	0.0202247	0.0831709	0.0089465	0.0189517
720	0.00785683	0.0132345	0	0.0631936	0.0611067	0.0324913	720	0.00703046	0.0522638	0.00665585	0.0171553

## Sheet: Normailized Saline Perfused
		unablated			ablated			unab	ab	sdev u	sdev a
420	0	0	0	0	0	0	420	0	0	0	0
430	0.0564175	0.0366232	0.0474184	0.0225955	0.0122683	0.0232009	430	0.0468197	0.0193549	0.00991071	0.00614464
440	0.177075	0.155277	0.172347	0.0605972	0.0588877	0.0683371	440	0.168233	0.0626073	0.0114666	0.00503518
450	0.330298	0.315463	0.323288	0.0805523	0.0944936	0.119969	450	0.323016	0.0983383	0.00742161	0.0199876
460	0.575715	0.571567	0.571497	0.165064	0.167121	0.1905	460	0.572926	0.174228	0.00241504	0.014129
470	0.743686	0.746996	0.736549	0.227643	0.206762	0.232347	470	0.742411	0.222251	0.00533903	0.0136182
480	0.859855	0.867137	0.84715	0.30438	0.274536	0.305408	480	0.858047	0.294775	0.0101151	0.0175349
490	1	1	1	0.46563	0.429062	0.486205	490	1	0.460299	0	0.0289422
500	0.934222	0.942514	0.957576	0.647055	0.599073	0.648358	500	0.944771	0.631495	0.0118393	0.0280859
510	0.865111	0.863131	0.841809	0.775732	0.740786	0.795916	510	0.856684	0.770811	0.0129201	0.0278923
520	0.888576	0.813397	0.846847	1	0.987514	1	520	0.849606	0.995838	0.0376655	0.0072086
530	0.767022	0.701008	0.721482	0.990536	1	0.996456	530	0.729838	0.995664	0.0337906	0.0047815
540	0.614823	0.557163	0.585523	0.940283	0.912323	0.901795	540	0.585837	0.918134	0.0288313	0.0198913
550	0.594563	0.510786	0.537583	0.950334	0.949347	0.934699	550	0.547644	0.944793	0.0427851	0.00875554
560	0.475061	0.414998	0.450953	0.851295	0.860633	0.839955	560	0.447004	0.850628	0.0302259	0.0103556
570	0.409028	0.362228	0.383299	0.731933	0.735442	0.71813	570	0.384851	0.728502	0.0234386	0.00915195
580	0.351968	0.308035	0.326067	0.633849	0.634515	0.59816	580	0.32869	0.622175	0.0220839	0.0208001
590	0.342223	0.306678	0.314516	0.624898	0.632278	0.611659	590	0.321139	0.622945	0.0186749	0.0104477
600	0.303245	0.270443	0.285118	0.572811	0.582606	0.5537	600	0.286269	0.569706	0.0164311	0.0147011
610	0.262855	0.248289	0.241348	0.529234	0.523992	0.50831	610	0.250831	0.520512	0.0109766	0.0108874
620	0.267213	0.246545	0.234921	0.493727	0.491712	0.481903	620	0.249559	0.489114	0.0163561	0.00632584
630	0.231439	0.20611	0.208215	0.439366	0.434133	0.405044	630	0.215255	0.426181	0.0140557	0.0184914
640	0.202718	0.190866	0.185853	0.410607	0.403871	0.380071	640	0.193146	0.398183	0.00866053	0.0160431
650	0.162584	0.161284	0.149073	0.333137	0.319739	0.297477	650	0.157647	0.316784	0.00745404	0.018013
660	0.141428	0.135447	0.135742	0.270339	0.261014	0.251582	660	0.137539	0.260978	0.00337105	0.00937859
670	0.118477	0.117297	0.0988753	0.218838	0.211832	0.189404	670	0.11155	0.206692	0.0109923	0.0153759
680	0.0880883	0.0957886	0.0888873	0.177315	0.172682	0.146208	680	0.0909214	0.165402	0.00423403	0.016783
690	0.079882	0.0804801	0.0655261	0.132859	0.134187	0.12191	690	0.0752961	0.129652	0.00846635	0.00673773
700	0.0660341	0.0643971	0.0676973	0.12611	0.125246	0.106217	700	0.0660428	0.119191	0.00165009	0.0112441
710	0.058982	0.0508332	0.0499805	0.1008	0.0837515	0.070868	710	0.0532653	0.0851398	0.00496918	0.0150141
720	0.0480831	0.0435991	0.0349125	0.0671264	0.0543077	0.0345904	720	0.0421982	0.0520082	0.00669611	0.0163894
