# Supplementary material for: Seeing the Invisible: Revealing Atrial Ablation Lesions Using Hyperspectral Imaging Approach
Source: PLoS One. 2016 Dec 8;11(12):e0167760. doi: 10.1371/journal.pone.0167760 (PMC5145191; doi:10.1371/journal.pone.0167760)
Supplement: S1 File — (ZIP) [file pone.0167760.s001.zip › FIGURE 4 DATA.xlsx]

## Sheet: Sheet1
	raw		normalized raw		CCDxLTF QE	adjusted to sensitivity		normalized to max value of unablated
Wavelength	nonab	ab	nonab	ab	sensitivity	nonab	ab	nonab	ab
420	137.136	65.0036	0.066747	0.0207295	0.0125129	5.33426	1.65665	0.316535	0.0983057
430	264.236	127.916	0.176076	0.110424	0.0181219	9.71617	6.09338	0.576557	0.361581
440	522.98	270.409	0.398641	0.313576	0.0274984	14.4969	11.4034	0.860244	0.676678
450	701.766	382.805	0.552429	0.473819	0.0351257	15.7272	13.4892	0.933252	0.800451
460	994.953	561.897	0.804622	0.72915	0.0477462	16.852	15.2714	1	0.906202
470	1099.65	637.198	0.89468	0.836507	0.0559055	16.0034	14.9629	0.949643	0.887896
480	1125.61	670.083	0.91701	0.883391	0.0651409	14.0773	13.5612	0.835348	0.804723
490	1222.09	751.874	1	1	0.0810528	12.3376	12.3376	0.732115	0.732115
500	1117.51	717.602	0.910043	0.951138	0.09069	10.0347	10.4878	0.595456	0.622346
510	982.797	660.997	0.794166	0.870437	0.098213	8.08616	8.86275	0.479832	0.525915
520	993.819	687.127	0.803646	0.90769	0.11642	6.90298	7.79667	0.409622	0.462654
530	886.77	615.465	0.711565	0.805522	0.128085	5.55543	6.28899	0.329659	0.373188
540	735.296	514.85	0.581271	0.662075	0.133173	4.36477	4.97153	0.259005	0.29501
550	657.379	476.505	0.514248	0.607407	0.149101	3.449	4.0738	0.204664	0.241739
560	540.607	404.357	0.413804	0.504545	0.15241	2.71507	3.31044	0.161112	0.196442
570	437.892	337.156	0.325451	0.408737	0.154473	2.10684	2.646	0.12502	0.157014
580	360.701	286.801	0.259053	0.336946	0.155643	1.6644	2.16486	0.0987653	0.128463
590	356.36	294.999	0.255319	0.348634	0.175261	1.45679	1.98923	0.0864459	0.118041
600	314.755	276.147	0.219531	0.321756	0.176235	1.24567	1.82572	0.0739179	0.108338
610	283.301	257.348	0.192475	0.294955	0.175082	1.09934	1.68467	0.065235	0.0999682
620	267.895	243.481	0.179223	0.275185	0.17616	1.01739	1.56213	0.0603717	0.0926967
630	229.334	209.319	0.146054	0.22648	0.177852	0.82121	1.27342	0.0487306	0.0755647
640	200.364	181.756	0.121134	0.187183	0.195107	0.62086	0.959387	0.0368418	0.05693
650	164.636	148.417	0.0904019	0.139652	0.194506	0.464778	0.717984	0.0275799	0.0426052
660	136.554	123.418	0.0662464	0.104011	0.193798	0.341832	0.536698	0.0202843	0.0318476
670	114.922	104.034	0.047639	0.0763751	0.18464	0.25801	0.413643	0.0153103	0.0245455
680	99.2356	89.0535	0.0341459	0.0550174	0.176506	0.193455	0.311703	0.0114796	0.0184964
690	86.4676	76.7459	0.0231632	0.0374705	0.168766	0.13725	0.222026	0.00814443	0.013175
700	79.713	71.3203	0.017353	0.0297352	0.170931	0.101521	0.173961	0.00602426	0.0103228
710	66.9217	58.5073	0.00635026	0.0114678	0.149187	0.0425658	0.0768683	0.00252585	0.00456136
720	59.5392	50.4637	0	0	0.117802	0	0	0	0
	59.5392	50.4637
	1222.09	751.874

## Sheet: Sheet2
	raw		normalized raw		CCDxLTF QE	adjusted to sensitivity		normalized to max
Wavelength	nonab	ab	norm noanab	norm ab		nonab	ab	nonab	ab
420	257.06	284.427	0.0406044	0.0145051	0.0125129	3.24501	1.15921	0.245737	0.0877846
430	445.328	519.331	0.12941	0.0914265	0.0181219	7.14111	5.04508	0.540779	0.382052
440	805.738	985.247	0.299416	0.243995	0.0274984	10.8885	8.87305	0.824559	0.671935
450	1049.45	1303.72	0.414375	0.348282	0.0351257	11.7969	9.91529	0.893353	0.750862
460	1504.62	1910.02	0.629079	0.54682	0.0477462	13.1755	11.4526	0.997747	0.867281
470	1736.05	2284.04	0.738244	0.669296	0.0559055	13.2052	11.9719	1	0.906605
480	1882.9	2520.78	0.807513	0.746819	0.0651409	12.3964	11.4647	0.938751	0.868192
490	2201.96	2976.3	0.958014	0.895983	0.0810528	11.8196	11.0543	0.895073	0.837117
500	2162.49	2948.08	0.939396	0.886742	0.09069	10.3583	9.77772	0.784411	0.740444
510	2059.35	2849.29	0.890745	0.854392	0.098213	9.06952	8.69938	0.686814	0.658784
520	2290.97	3293.95	1	1	0.11642	8.58957	8.58957	0.650468	0.650468
530	2157.67	3174.18	0.937122	0.96078	0.128085	7.31644	7.50114	0.554057	0.568044
540	1888.7	2837.82	0.810249	0.850636	0.133173	6.08417	6.38743	0.46074	0.483706
550	1802.6	2750.23	0.769636	0.821954	0.149101	5.16185	5.51274	0.390895	0.417467
560	1553.25	2393.44	0.652017	0.70512	0.15241	4.27804	4.62646	0.323966	0.350351
570	1323.81	2046.42	0.543791	0.591485	0.154473	3.52029	3.82905	0.266583	0.289965
580	1120.52	1732.14	0.447899	0.488572	0.155643	2.87772	3.13904	0.217923	0.237712
590	1106.31	1717.28	0.441196	0.483705	0.175261	2.51736	2.75992	0.190634	0.209002
600	944.942	1468.61	0.365078	0.402276	0.176235	2.07154	2.28261	0.156873	0.172857
610	828.917	1268.97	0.310349	0.336902	0.175082	1.7726	1.92426	0.134235	0.14572
620	777.427	1170.69	0.286062	0.30472	0.17616	1.62387	1.72979	0.122972	0.130993
630	667.289	986.291	0.234109	0.244337	0.177852	1.31632	1.37382	0.0996817	0.104036
640	616.482	896.86	0.210144	0.215052	0.195107	1.07707	1.10222	0.0815639	0.0834688
650	524.741	756.569	0.16687	0.169112	0.194506	0.857917	0.869446	0.064968	0.0658412
660	440.669	633.247	0.127213	0.128729	0.193798	0.65642	0.664245	0.0497092	0.0503017
670	368.526	527.664	0.0931829	0.0941552	0.18464	0.504673	0.509938	0.0382177	0.0386165
680	312.06	444.811	0.0665479	0.0670243	0.176506	0.377029	0.379728	0.0285515	0.0287559
690	265.142	377.571	0.0444167	0.0450059	0.168766	0.263185	0.266676	0.0199304	0.0201948
700	247.744	353.381	0.0362101	0.0370847	0.170931	0.211841	0.216958	0.0160422	0.0164297
710	202.16	289.035	0.0147081	0.016014	0.149187	0.0985883	0.107342	0.00746586	0.00812877
720	170.979	240.131	0	0	0.117802	0	0	0	0
	170.979	240.131
	2290.97	3293.95

## Sheet: Sheet3
	raw		normalized raw		CCDxLTF QE	adjusted to sensitivity		normalized to max
Wavelength	nonab	ab	norm noanab	norm ab		nonab	ab	nonab	ab
420	217.631	257.321	0.0081961	0.0241512	0.0125129	0.655012	1.9301	0.0531914	0.156737
430	403.042	457.456	0.088921	0.105726	0.0181219	4.90683	5.83417	0.398467	0.473774
440	777.702	851.137	0.252042	0.266191	0.0274984	9.16569	9.68023	0.744315	0.786099
450	1032.72	1109.69	0.363073	0.371577	0.0351257	10.3364	10.5785	0.839383	0.859045
460	1508.02	1600.76	0.570011	0.571738	0.0477462	11.9383	11.9745	0.969472	0.97241
470	1780.02	1865.72	0.688435	0.679736	0.0559055	12.3143	12.1587	1	0.987364
480	1957.82	2047.41	0.765846	0.753793	0.0651409	11.7568	11.5717	0.954728	0.939701
490	2309.38	2429.36	0.91891	0.909476	0.0810528	11.3372	11.2208	0.920654	0.911202
500	2285.66	2416.8	0.908582	0.904356	0.09069	10.0185	9.97195	0.813573	0.809789
510	2196.55	2328.67	0.869785	0.868435	0.098213	8.85611	8.84236	0.719176	0.718059
520	2495.63	2651.45	1	1	0.11642	8.58957	8.58957	0.69753	0.69753
530	2365.18	2532.99	0.943204	0.951716	0.128085	7.36392	7.43037	0.597999	0.603396
540	2084.34	2255.99	0.820931	0.83881	0.133173	6.16438	6.29863	0.500589	0.511491
550	2014.46	2190.53	0.790506	0.812129	0.149101	5.30183	5.44685	0.430544	0.44232
560	1752.94	1911.4	0.676645	0.698355	0.15241	4.43963	4.58208	0.360527	0.372095
570	1501.1	1642.21	0.566998	0.588633	0.154473	3.67052	3.81058	0.298071	0.309445
580	1273.22	1389.05	0.467782	0.485445	0.155643	3.00547	3.11895	0.244065	0.25328
590	1274.71	1376.37	0.468431	0.480276	0.175261	2.67276	2.74035	0.217046	0.222535
600	1110.17	1171.43	0.396793	0.396743	0.176235	2.2515	2.25121	0.182836	0.182813
610	988.017	1017.22	0.34361	0.333887	0.175082	1.96257	1.90703	0.159374	0.154864
620	927.368	941.125	0.317204	0.30287	0.17616	1.80066	1.71929	0.146226	0.139618
630	793.59	795.942	0.258959	0.243693	0.177852	1.45604	1.37021	0.11824	0.11127
640	730.069	727.082	0.231303	0.215626	0.195107	1.18552	1.10517	0.096272	0.0897469
650	617.83	616.57	0.182436	0.170581	0.194506	0.937949	0.877	0.0761677	0.0712182
660	520.638	519.106	0.14012	0.130855	0.193798	0.723023	0.675213	0.0587143	0.0548318
670	435.904	434.65	0.103229	0.0964306	0.18464	0.559079	0.522262	0.045401	0.0424111
680	367.093	367.28	0.0732694	0.0689705	0.176506	0.41511	0.390754	0.0337097	0.0317319
690	311.949	311.641	0.0492606	0.046292	0.168766	0.291887	0.274297	0.0237032	0.0222747
700	291.331	291.459	0.0402839	0.0380658	0.170931	0.235674	0.222698	0.0191383	0.0180845
710	237.973	237.078	0.0170527	0.0159001	0.149187	0.114304	0.106578	0.00928225	0.00865487
720	198.806	198.069	0	0	0.117802	0	0	0	0
	198.806	198.069
	2495.63	2651.45

## Sheet: Sheet4
	raw		normalized raw		CCDxLTF QE	adjusted to sensitivity		normalized to max
Wavelength	nonab	ab	norm noanab	norm ab		nonab	ab	nonab	ab
420	152.652	171.753	0.0049323	0.0206426	0.0125129	0.394178	1.64971	0.0313957	0.131397
430	269.037	297.986	0.0913069	0.095954	0.0181219	5.03848	5.29492	0.401308	0.421733
440	507.211	561.787	0.268067	0.253339	0.0274984	9.74844	9.21287	0.776449	0.733792
450	661.36	740.189	0.382468	0.359775	0.0351257	10.8885	10.2425	0.867257	0.815801
460	951.597	1067.62	0.597866	0.555123	0.0477462	12.5217	11.6265	0.997339	0.926036
470	1091.78	1225.67	0.701902	0.649416	0.0559055	12.5552	11.6163	1	0.925223
480	1192.48	1353.84	0.776636	0.725883	0.0651409	11.9224	11.1433	0.949603	0.887546
490	1417.52	1636.49	0.943649	0.894514	0.0810528	11.6424	11.0362	0.9273	0.879017
500	1405.6	1651.41	0.934802	0.903415	0.09069	10.3077	9.96157	0.820991	0.793425
510	1340.05	1601.45	0.886155	0.873609	0.098213	9.02279	8.89505	0.718652	0.708478
520	1493.45	1813.3	1	1	0.11642	8.58957	8.58957	0.684147	0.684147
530	1400.73	1738	0.931188	0.955076	0.128085	7.27011	7.4566	0.579054	0.593908
540	1231.84	1559.9	0.805847	0.84882	0.133173	6.05111	6.3738	0.481963	0.507664
550	1190.77	1530.97	0.775367	0.83156	0.149101	5.20029	5.57717	0.414196	0.444214
560	1042.55	1351.31	0.665366	0.724374	0.15241	4.36563	4.75279	0.347716	0.378553
570	901.348	1170.06	0.560574	0.616239	0.154473	3.62894	3.98929	0.28904	0.317741
580	773.935	990.807	0.466015	0.509295	0.155643	2.99412	3.27219	0.238477	0.260625
590	781.498	971.555	0.471628	0.49781	0.175261	2.691	2.84039	0.214335	0.226233
600	683.448	807.696	0.39886	0.40005	0.176235	2.26322	2.26998	0.180263	0.1808
610	619.949	692.175	0.351735	0.33113	0.175082	2.00897	1.89129	0.160012	0.150638
620	592.504	633.433	0.331367	0.296084	0.17616	1.88105	1.68077	0.149823	0.133871
630	519.376	532.768	0.277095	0.236026	0.177852	1.55801	1.3271	0.124093	0.105701
640	488.86	486.07	0.254448	0.208166	0.195107	1.30414	1.06693	0.103873	0.0849796
650	422.774	413.9	0.205402	0.165109	0.194506	1.05602	0.848865	0.0841107	0.0676109
660	361.669	350.044	0.160053	0.127012	0.193798	0.825878	0.655384	0.06578	0.0522004
670	307.715	295.604	0.120012	0.0945329	0.18464	0.649975	0.511984	0.0517696	0.0407788
680	262.629	250.805	0.0865513	0.0678055	0.176506	0.490358	0.384154	0.0390563	0.0305973
690	225.023	213.612	0.0586421	0.0456159	0.168766	0.347476	0.270291	0.0276759	0.0215283
700	212.182	199.774	0.0491122	0.0373601	0.170931	0.287323	0.218569	0.0228848	0.0174087
710	174.679	163.005	0.0212795	0.0154235	0.149187	0.142637	0.103383	0.0113608	0.00823435
720	146.006	137.153	0	0	0.117802	0	0	0	0
	146.006	137.153
	1493.45	1813.3

## Sheet: Sheet5
	raw		normalized raw		CCDxLTF QE	adjusted to sensitivity		normalized to max
Wavelength	nonab	ab	norm noanab	norm ab		nonab	ab	nonab	ab
420	108.096	165.738	0	0.0182572	0.0125129	0	1.45907	0	0.118043
430	189.513	288.045	0.0838362	0.093386	0.0181219	4.62623	5.15321	0.374275	0.416909
440	361.129	546.64	0.260551	0.252232	0.0274984	9.47514	9.17258	0.766566	0.742088
450	476.386	725.158	0.379233	0.361889	0.0351257	10.7965	10.3027	0.873464	0.833516
460	681.234	1037.34	0.590168	0.553651	0.0477462	12.3605	11.5957	1	0.938125
470	775.714	1183.34	0.687455	0.643334	0.0559055	12.2967	11.5075	0.99484	0.93099
480	847.583	1310.6	0.76146	0.721505	0.0651409	11.6894	11.0761	0.945707	0.896085
490	1015.96	1591.32	0.93484	0.893941	0.0810528	11.5337	11.0291	0.93311	0.892287
500	1017.44	1616.67	0.936364	0.909513	0.09069	10.3249	10.0288	0.835312	0.811359
510	975.495	1576.19	0.893172	0.884647	0.098213	9.09424	9.00744	0.73575	0.728727
520	1079.24	1763.98	1	1	0.11642	8.58957	8.58957	0.69492	0.69492
530	1009.87	1689.88	0.928569	0.954483	0.128085	7.24966	7.45198	0.586517	0.602886
540	893.126	1522.74	0.808356	0.851815	0.133173	6.06995	6.39628	0.491076	0.517477
550	874.335	1504.04	0.789007	0.840328	0.149101	5.29177	5.63598	0.428119	0.455966
560	773.447	1335.01	0.685121	0.736499	0.15241	4.49524	4.83235	0.363678	0.39095
570	673.021	1160.96	0.581711	0.629586	0.154473	3.76577	4.0757	0.304661	0.329735
580	579.6	988.437	0.485514	0.523612	0.155643	3.1194	3.36417	0.252368	0.272171
590	586.356	967.369	0.492471	0.51067	0.175261	2.80993	2.91377	0.227331	0.235732
600	513.603	800.199	0.417556	0.407984	0.176235	2.36931	2.31499	0.191684	0.187289
610	466.455	686.827	0.369007	0.338343	0.175082	2.10763	1.93249	0.170513	0.156344
620	443.993	625.413	0.345878	0.300619	0.17616	1.96343	1.70651	0.158847	0.138062
630	387.015	527.139	0.287207	0.240253	0.177852	1.61487	1.35086	0.130647	0.109288
640	364.762	482.424	0.264292	0.212786	0.195107	1.3546	1.09061	0.109591	0.0882334
650	317.045	412.115	0.215158	0.169598	0.194506	1.10618	0.871943	0.0894928	0.0705426
660	273.606	348.92	0.170428	0.130779	0.193798	0.87941	0.674823	0.0711468	0.0545951
670	234.649	295.041	0.130313	0.0976834	0.18464	0.705768	0.529047	0.0570986	0.0428014
680	202.843	250.855	0.0975623	0.0705415	0.176506	0.552741	0.399655	0.0447183	0.0323332
690	175.53	213.657	0.0694377	0.0476921	0.168766	0.411443	0.282593	0.0332869	0.0228625
700	166.033	198.409	0.0596585	0.0383258	0.170931	0.349022	0.224218	0.0282368	0.0181399
710	136.715	161.329	0.0294694	0.0155489	0.149187	0.197533	0.104224	0.015981	0.00843202
720	115.75	136.016	0.00788143	0	0.117802	0.0669042	0	0.00541274	0
	108.096	136.016
	1079.24	1763.98

## Sheet: Sheet6
	raw		normalized raw		CCDxLTF QE	adjusted to sensitivity		normalized to max
Wavelength	nonab	ab	norm noanab	norm ab		nonab	ab	nonab	ab
420	144.221	184.417	0.0250771	0.0151124	0.0125129	2.0041	1.20775	0.151062	0.0910355
430	247.782	327.104	0.115089	0.0889018	0.0181219	6.3508	4.90577	0.478699	0.369778
440	444.113	611.855	0.285732	0.236158	0.0274984	10.3909	8.58807	0.783223	0.647336
450	562.801	803.51	0.388892	0.335271	0.0351257	11.0714	9.5449	0.834522	0.719458
460	810.338	1173.8	0.604042	0.526764	0.0477462	12.6511	11.0326	0.95359	0.831592
470	968.703	1401.9	0.741687	0.644724	0.0559055	13.2668	11.5324	1	0.869266
480	1052.77	1554.47	0.814755	0.723624	0.0651409	12.5076	11.1086	0.942773	0.837323
490	1209.58	1842.19	0.951049	0.872416	0.0810528	11.7337	10.7636	0.88444	0.811315
500	1172.06	1839.67	0.918438	0.871113	0.09069	10.1272	9.60539	0.763351	0.724017
510	1108.44	1794.02	0.863141	0.847505	0.098213	8.78847	8.62926	0.662441	0.65044
520	1265.9	2088.9	1	1	0.11642	8.58957	8.58957	0.647449	0.647449
530	1201.15	2029.15	0.943722	0.969101	0.128085	7.36796	7.5661	0.555368	0.570304
540	1054.92	1821.58	0.816624	0.861758	0.133173	6.13203	6.47095	0.462209	0.487755
550	999.547	1769.84	0.768496	0.835001	0.149101	5.15421	5.60025	0.388504	0.422125
560	855.503	1539.92	0.643298	0.7161	0.15241	4.22083	4.6985	0.31815	0.354155
570	721.625	1314.39	0.526936	0.599469	0.154473	3.41118	3.88073	0.257121	0.292514
580	613.043	1111.77	0.43256	0.494685	0.155643	2.77917	3.17832	0.209483	0.23957
590	615.8	1097.49	0.434957	0.487301	0.175261	2.48177	2.78043	0.187066	0.209578
600	547.314	937.446	0.375431	0.404535	0.176235	2.13028	2.29542	0.160572	0.17302
610	491.39	810.478	0.326824	0.338875	0.175082	1.86669	1.93552	0.140704	0.145892
620	468.779	747.557	0.307171	0.306336	0.17616	1.74371	1.73896	0.131434	0.131076
630	406.655	628.558	0.253175	0.244796	0.177852	1.42352	1.37641	0.107299	0.103748
640	375.758	570.934	0.226321	0.214996	0.195107	1.15998	1.10194	0.0874349	0.08306
650	321.211	480.904	0.17891	0.168438	0.194506	0.919822	0.865981	0.0693326	0.0652743
660	271.135	402.938	0.135386	0.128119	0.193798	0.698595	0.661095	0.0526574	0.0498308
670	228.307	335.627	0.0981616	0.0933094	0.18464	0.531637	0.505358	0.0400727	0.0380919
680	195.515	283.576	0.06966	0.0663917	0.176506	0.394661	0.376144	0.029748	0.0283523
690	168.971	240.356	0.0465889	0.0440408	0.168766	0.276056	0.260958	0.020808	0.01967
700	160.321	225.549	0.0390707	0.0363835	0.170931	0.228576	0.212855	0.0172292	0.0160442
710	134.445	184.526	0.0165802	0.0151688	0.149187	0.111137	0.101676	0.00837707	0.00766398
720	115.369	155.194	0	0	0.117802	0	0	0	0
max	115.369	155.194
min	1265.9	2088.9

## Sheet: Sheet7
	raw		normalized raw		CCDxLTF QE	adjusted to sensitivity		normalized to max
Wavelength	nonab	ab	norm noanab	norm ab		nonab	ab	nonab	ab
420	114.221	179.614	0	0.00881527	0.0125129	0	0.704495	0	0.05649
430	206.886	330.695	0.0805741	0.0814256	0.0181219	4.44623	4.49322	0.356521	0.360289
440	398.971	645.365	0.247596	0.232658	0.0274984	9.00401	8.46077	0.721987	0.678427
450	526.027	858.792	0.358074	0.335232	0.0351257	10.1941	9.54378	0.817412	0.765269
460	767.893	1267.39	0.568381	0.531607	0.0477462	11.9042	11.134	0.95454	0.892781
470	916.049	1520.58	0.697206	0.653291	0.0559055	12.4711	11.6856	1	0.937013
480	1004.62	1686.55	0.77422	0.733057	0.0651409	11.8853	11.2534	0.953025	0.902355
490	1172.46	2003.85	0.920161	0.885553	0.0810528	11.3526	10.9256	0.91031	0.876073
500	1154.56	2000.18	0.904596	0.88379	0.09069	9.97459	9.74517	0.799814	0.781417
510	1108.35	1939.66	0.864416	0.854703	0.098213	8.80144	8.70255	0.705744	0.697815
520	1264.28	2241.98	1	1	0.11642	8.58957	8.58957	0.688755	0.688755
530	1199.34	2148.93	0.943533	0.95528	0.128085	7.36649	7.4582	0.590682	0.598036
540	1057.68	1913.25	0.820357	0.842011	0.133173	6.16007	6.32266	0.493945	0.506983
550	1020.07	1858.21	0.787654	0.815558	0.149101	5.2827	5.46985	0.423594	0.4386
560	886.505	1611.99	0.671517	0.697223	0.15241	4.40598	4.57465	0.353294	0.366819
570	754.485	1373.11	0.556723	0.582416	0.154473	3.60401	3.77034	0.288988	0.302325
580	643.398	1163.19	0.46013	0.481527	0.155643	2.95631	3.09378	0.237052	0.248075
590	647.604	1157.13	0.463788	0.478615	0.175261	2.64627	2.73087	0.212191	0.218975
600	574.484	998.645	0.400208	0.402446	0.176235	2.27087	2.28357	0.18209	0.183108
610	514.424	869.867	0.347985	0.340555	0.175082	1.98756	1.94512	0.159372	0.155969
620	485.158	801.637	0.322537	0.307763	0.17616	1.83093	1.74707	0.146814	0.140089
630	416.987	671.654	0.263261	0.245292	0.177852	1.48023	1.3792	0.118692	0.110591
640	383.837	608.056	0.234437	0.214727	0.195107	1.20158	1.10056	0.0963486	0.0882483
650	326.864	511.604	0.184897	0.168372	0.194506	0.950602	0.865639	0.0762241	0.0694113
660	276.909	426.302	0.141461	0.127375	0.193798	0.729939	0.657256	0.0585302	0.0527022
670	233.185	353.971	0.103442	0.0926122	0.18464	0.560233	0.501582	0.0449223	0.0402194
680	199.702	297.234	0.0743275	0.0653441	0.176506	0.421104	0.370209	0.0337663	0.0296852
690	171.27	251.543	0.0496053	0.0433848	0.168766	0.293929	0.25707	0.0235687	0.0206132
700	162.684	234.534	0.0421396	0.0352101	0.170931	0.24653	0.205991	0.0197681	0.0165174
710	134.94	191.64	0.0180156	0.014595	0.149187	0.120759	0.0978305	0.00968303	0.00784454
720	114.6	161.272	0.000329548	0	0.117802	0.00279749	0	0.000224317	0
	114.221	161.272
	1264.28	2241.98

## Sheet: Sheet8
	raw		normalized raw		CCDxLTF QE	adjusted to sensitivity		normalized to max
Wavelength	nonab	ab	norm noanab	norm ab		nonab	ab	nonab	ab
420	130.165	234.177	0.00676216	0.0224851	0.0125129	0.540416	1.79695	0.0445669	0.148191
430	233.983	407.22	0.0868482	0.0937192	0.0181219	4.79244	5.1716	0.395223	0.426491
440	449.518	767.048	0.253114	0.241844	0.0274984	9.20466	8.79485	0.759089	0.725293
450	599.457	1008.49	0.368778	0.341235	0.0351257	10.4988	9.7147	0.865814	0.801151
460	864.842	1463.84	0.573498	0.528683	0.0477462	12.0114	11.0728	0.990553	0.913148
470	1000.19	1702.65	0.677906	0.62699	0.0559055	12.1259	11.2152	1	0.924892
480	1097.66	1889.35	0.753095	0.703847	0.0651409	11.561	10.805	0.953413	0.891065
490	1304.52	2283.13	0.912669	0.865948	0.0810528	11.2602	10.6838	0.928603	0.881067
500	1302.51	2311.27	0.911118	0.877532	0.09069	10.0465	9.67617	0.828515	0.797974
510	1262.13	2269.27	0.879969	0.860243	0.098213	8.9598	8.75895	0.738896	0.722332
520	1417.73	2608.77	1	1	0.11642	8.58957	8.58957	0.708364	0.708364
530	1347.93	2532.23	0.946156	0.968492	0.128085	7.38696	7.56135	0.609187	0.623569
540	1192.79	2282.89	0.82648	0.86585	0.133173	6.20604	6.50167	0.511799	0.536179
550	1159.11	2242.06	0.800498	0.849042	0.149101	5.36884	5.69442	0.442757	0.469607
560	1016.96	1974.31	0.690843	0.738821	0.15241	4.53279	4.84758	0.373809	0.39977
570	875.21	1701.36	0.581496	0.626459	0.154473	3.76438	4.05546	0.31044	0.334445
580	748.082	1439.75	0.483428	0.518766	0.155643	3.106	3.33304	0.256145	0.274869
590	743.449	1407.92	0.479854	0.505663	0.175261	2.73794	2.8852	0.225792	0.237937
600	640.156	1171.76	0.400173	0.408447	0.176235	2.27067	2.31762	0.187258	0.191129
610	566.224	999.658	0.343142	0.3376	0.175082	1.95989	1.92824	0.161628	0.159018
620	528.578	908.886	0.314101	0.300233	0.17616	1.78304	1.70432	0.147044	0.140552
630	451.682	758.994	0.254783	0.238529	0.177852	1.43256	1.34117	0.11814	0.110603
640	415.943	685.438	0.227214	0.208249	0.195107	1.16456	1.06736	0.0960386	0.0880228
650	355.228	576.385	0.180378	0.163357	0.194506	0.927364	0.839857	0.0764778	0.0692613
660	302.177	483.413	0.139454	0.125084	0.193798	0.719582	0.645438	0.0593425	0.0532279
670	255.957	402.981	0.103799	0.0919742	0.18464	0.562169	0.498126	0.0463609	0.0410794
680	218.214	338.875	0.0746839	0.0655846	0.176506	0.423123	0.371571	0.0348941	0.0306427
690	186.913	285.661	0.050538	0.0436787	0.168766	0.299456	0.258812	0.0246955	0.0213437
700	175.94	265.848	0.0420734	0.0355226	0.170931	0.246143	0.207819	0.0202989	0.0171384
710	143.494	213.316	0.0170443	0.0138975	0.149187	0.114248	0.0931549	0.00942176	0.00768229
720	121.399	179.556	0	0	0.117802	0	0	0	0
	121.399	179.556				0	0
	1417.73	2608.77				12.1259	11.2152

## Sheet: Sheet9
	raw		normalized raw		CCDxLTF QE	adjusted to sensitivity		normalized to max
Wavelength	nonab	ab	norm noanab	norm ab	sensitivity	nonab	ab	nonab	ab
420	109.945	149.946	0.00875744	0.0171802	0.0125129	0.699873	1.373	0.0575725	0.112945
430	194.657	255.152	0.0891497	0.0893862	0.0181219	4.91944	4.93249	0.40468	0.405754
440	374.2	480.363	0.259537	0.243955	0.0274984	9.43826	8.8716	0.776404	0.72979
450	498.314	633.927	0.377322	0.349351	0.0351257	10.7421	9.94573	0.883656	0.818149
460	712.326	911.012	0.580421	0.539522	0.0477462	12.1564	11.2998	1	0.929536
470	810.555	1041.14	0.673641	0.628833	0.0559055	12.0496	11.2481	0.99122	0.925287
480	888.868	1156	0.747961	0.707665	0.0651409	11.4822	10.8636	0.944541	0.893655
490	1063.96	1405.34	0.914124	0.878794	0.0810528	11.2781	10.8422	0.927755	0.891898
500	1072.35	1431.43	0.922087	0.896701	0.09069	10.1675	9.88753	0.836388	0.813362
510	1038.77	1403.1	0.890219	0.877257	0.098213	9.06417	8.93219	0.745631	0.734774
520	1154.45	1581.94	1	1	0.11642	8.58957	8.58957	0.70659	0.70659
530	1096.49	1525.48	0.944996	0.96125	0.128085	7.3779	7.50481	0.606916	0.617356
540	975.207	1379.72	0.829897	0.86121	0.133173	6.2317	6.46684	0.512628	0.531971
550	951.804	1364.64	0.807688	0.850861	0.149101	5.41706	5.70662	0.445615	0.469434
560	838.405	1212.57	0.700071	0.74649	0.15241	4.59333	4.8979	0.377854	0.402908
570	724.955	1054.7	0.592406	0.63814	0.154473	3.83501	4.13107	0.315473	0.339827
580	618.194	899.862	0.491089	0.53187	0.155643	3.15522	3.41723	0.259553	0.281106
590	609.047	879.67	0.482409	0.518011	0.175261	2.75252	2.95566	0.226426	0.243136
600	517.642	729.408	0.395665	0.414882	0.176235	2.24509	2.35414	0.184684	0.193654
610	454.876	628.021	0.336099	0.345297	0.175082	1.91967	1.97221	0.157915	0.162236
620	423.458	574.288	0.306283	0.308419	0.17616	1.73867	1.75079	0.143025	0.144022
630	360.515	484.255	0.24655	0.246626	0.177852	1.38627	1.3867	0.114036	0.114072
640	331.804	442.435	0.219303	0.217924	0.195107	1.12401	1.11694	0.0924629	0.0918814
650	283.978	377.233	0.173916	0.173174	0.194506	0.894144	0.890329	0.0735535	0.0732397
660	242.914	320.388	0.134946	0.13416	0.193798	0.696323	0.692265	0.0572805	0.0569467
670	206.583	270.799	0.100468	0.100125	0.18464	0.544126	0.542271	0.0447605	0.044608
680	178.035	230.69	0.0733753	0.0725972	0.176506	0.41571	0.411301	0.0341968	0.0338342
690	152.795	196.829	0.0494224	0.0493574	0.168766	0.292845	0.29246	0.0240899	0.0240582
700	143.346	183.128	0.0404552	0.039954	0.170931	0.236676	0.233744	0.0194693	0.0192281
710	116.94	147.741	0.0153957	0.0156668	0.149187	0.103198	0.105015	0.00848918	0.00863866
720	100.717	124.914	0	0	0.117802	0	0	0	0
	100.717	124.914
	1154.45	1581.94

## Sheet: Sheet10
	raw		normalized raw		CCDxLTF QE	adjusted to sensitivity		normalized to max
Wavelength	nonab	ab	norm noanab	norm ab		nonab	ab	nonab	ab
420	94.191	132.501	0.0123293	0.0128932	0.0125129	0.985328	1.03039	0.0779762	0.0815425
430	159.449	221.377	0.0948585	0.0829272	0.0181219	5.23447	4.57607	0.414241	0.362138
440	300.974	420.794	0.27384	0.240067	0.0274984	9.95837	8.73021	0.788079	0.690885
450	393.853	558.133	0.3913	0.34829	0.0351257	11.14	9.91553	0.881589	0.784688
460	561.514	801.448	0.603334	0.540021	0.0477462	12.6363	11.3102	1	0.895061
470	637.062	918.427	0.698877	0.6322	0.0559055	12.501	11.3084	0.989298	0.894914
480	696.894	1021.3	0.774544	0.713264	0.0651409	11.8903	10.9496	0.940965	0.866518
490	834.08	1244.39	0.948038	0.889058	0.0810528	11.6965	10.9689	0.925633	0.868047
500	833.777	1270	0.947654	0.909239	0.09069	10.4494	10.0258	0.826936	0.793413
510	795.632	1239.14	0.899414	0.884921	0.098213	9.15779	9.01022	0.724723	0.713045
520	875.168	1385.18	1	1	0.11642	8.58957	8.58957	0.679755	0.679755
530	821.371	1324.36	0.931965	0.952074	0.128085	7.27617	7.43317	0.575817	0.588241
540	726.012	1194.34	0.811368	0.849619	0.133173	6.09257	6.37979	0.48215	0.50488
550	707.686	1182.88	0.788192	0.840588	0.149101	5.28631	5.63772	0.418344	0.446154
560	622.688	1052.53	0.680699	0.737873	0.15241	4.46623	4.84136	0.353445	0.383132
570	539.75	920.12	0.57581	0.633534	0.154473	3.72757	4.10126	0.29499	0.324562
580	464.314	788.793	0.480409	0.530049	0.155643	3.0866	3.40553	0.244265	0.269505
590	465.428	775.053	0.481818	0.519222	0.175261	2.74915	2.96257	0.21756	0.234449
600	401.68	647.367	0.401198	0.418606	0.176235	2.27649	2.37527	0.180155	0.187972
610	359.137	562.105	0.347396	0.35142	0.175082	1.98419	2.00717	0.157024	0.158842
620	336.31	515.481	0.318528	0.31468	0.17616	1.80817	1.78633	0.143094	0.141365
630	289.556	436.628	0.2594	0.252544	0.177852	1.45852	1.41997	0.115423	0.112373
640	268.913	401.556	0.233293	0.224908	0.195107	1.19572	1.15274	0.0946259	0.0912246
650	231.019	343.291	0.18537	0.178995	0.194506	0.953033	0.920256	0.0754205	0.0728266
660	197.841	292.456	0.143411	0.138937	0.193798	0.740005	0.716918	0.058562	0.0567349
670	168.799	248.58	0.106683	0.104363	0.18464	0.577789	0.565223	0.0457246	0.0447303
680	145.461	212.517	0.0771684	0.0759455	0.176506	0.4372	0.430271	0.0345988	0.0340505
690	125.348	181.774	0.0517323	0.0517202	0.168766	0.306533	0.30646	0.0242582	0.0242525
700	117.908	169.615	0.0423233	0.0421389	0.170931	0.247605	0.246526	0.0195948	0.0195094
710	98.1896	136.989	0.0173862	0.0164297	0.149187	0.116539	0.110128	0.00922262	0.00871527
720	84.4419	116.139	0	0	0.117802	0	0	0	0
	84.4419	116.139
	875.168	1385.18

[truncated: 6 more sheets: Sheet11, Sheet12, Sheet13, Sheet14, Sheet15, STATS]
